# Supplementary material for: Structural basis for ligand recognition of the neuropeptide Y Y2 receptor
Source: Nat Commun. 2021 Feb 2;12:737. doi: 10.1038/s41467-021-21030-9 (PMC7854658; doi:10.1038/s41467-021-21030-9)
Supplement: Supplementary file 4 — Source Data [file 41467_2021_21030_MOESM4_ESM.xlsx]

## Sheet: Fig. 3a
Fig. 3a JNJ-31020028
Construct	Average EC50 ratio	EC50 ratio
WT	387.012	482.464	176.932	358.925	353.865	417.03	612.459	274.821	419.648
Y1102.64A	53.6	70.1559	41.765	48.8419
T1112.65A	558.35	257.143	859.649
W116ECL1A	102.7	123.749	81.7145
V1263.28A	92.7	100.309	85.0926
Q1303.32H	nd	nd	nd	nd
V1343.36A	98.6	116.919	80.2851
L1834.60A	151.233	158.824	145.196	149.706
Y2195.38A	44	37.9806	49.9585
S2205.39A	190.225	186.62	217.852	259.688	96.684
S2235.42A	147.75	106.061	227.841	160.795	96.3068
L2245.43A	91.75	56.9966	126.475
L2275.46A	169.94	172.809	88.9579	174.534	299.517	113.941
Y2285.47A	16.8333	25.4438	12.0079	13.0844
W2816.48T	1.96667	2.24666	2.02488	1.66372
L2846.51A	17.5667	19.5494	20.941	12.3246
H2856.52T	21.0333	35.2863	12.8879	14.9192
Q2886.55A	11.8667	1.46032	12.548	21.604
D2926.59N	nd	nd	nd	nd
F3077.35A	45.9333	52.3554	44.0694	41.2767
F3077.35E	35.8	30.8117	27.0177	49.5746
T3087.36A	675.1	694.839	655.425

## Sheet: Fig. 3b
Fig. 3b Compound 6
Construct	Average EC50 ratio	EC50 ratio
WT	67.1632	31.1813	76.2869	63.1303	58.297	98.7437	125.196	45.3324	39.138
Y1102.64A	75.2413	57.1826	106.18	62.3608
T1112.65A	42.7519	44.5865	40.9173
W116ECL1A	7.54691	9.01766	6.07616
V1263.28A	41.6199	49.1859	34.0539
Q1303.32H	16.0039	9.42684	29.2009	9.38392
V1343.36A	4.62482	4.38833	4.86131
L1834.60A	3.95621	2.73235	3.99804	5.13824
Y2195.38A	2.21964	2.73721	1.70207
S2205.39A	22.2272	9.8477	43.0885	27.6846	8.28803
S2235.42A	65.3172	68.7311	81.3636	69.7917	41.3826
L2245.43A	19.0614	14.1346	23.9883
L2275.46A	23.0642	21.0076	13.0504	35.1346
Y2285.47A	1.7935	3.35193	1.03515	0.993409
W2816.48T	0.894819	0.969347	0.789758	0.925352
L2846.51A	4.19391	3.64992	3.32576	5.60606
H2856.52T	0.85536	1.29369	0.417034
Q2886.55A	1.4831	0.465998	2.26901	1.71429
D2926.59N	nd	nd	nd	nd
F3077.35A	100.22	41.2767	168.943	90.4404
F3077.35E	146.08	150.701	141.458
T3087.36A	105.282	98.9029	111.662

## Sheet: Fig. 3c
Fig. 3c BIIE0246
Construct	Average EC50 ratio	EC50 ratio
WT	157.355	143.518	171.192
Y1102.64A	47.5807	25.0612	70.1002
T1112.65A	247.744	265.414	230.075
W116ECL1A	38.2082	21.7071	54.7093
V1263.28A	302.639	285.233	320.045
Q1303.32H	nd	nd	nd
V1343.36A	81.8101	76.1852	87.4351
L1834.60A	10.3127	6.34118	14.2843
Y2195.38A	97.9253	48.6307	147.22
S2205.39A	502.41	515.134	489.686
S2235.42A	168.693	275.758	61.6288
L2245.43A	738.64	1348.61	128.669
L2275.46A	27.7191	31.4493	23.989
Y2285.47A	18.761	10.4833	27.0387
W2816.48T	2.64695	3.32131	1.97259
L2846.51A	108.612	88.8357	128.389
H2856.52T	2.70117	3.51836	1.88399
Q2886.55A	143.233	101.504	184.962
D2926.59N	66.6969	70.5087	62.8852
F3077.35A	89.4277	67.9914	110.864
F3077.35E	232.283	75.2817	389.285
T3087.36A	233.848	248.232	219.464

## Sheet: Supplementary Fig. 1a
Supplementary Fig. 1a
Log [NPY] (M)	WT + NPY					Construct_no flavodoxin + NPY						Log [NPY] (M)	WT + NPY + JNJ-31020028				Construct_no flavodoxin + NPY + JNJ-31020028
-14	0.346154	1.83	2.6056	5.08848	-1.25641	3.85256	-4.30667	11.8129	2.13863	13.3269		-14	-5.08333	-14.7333	-40.6191	-16.565	-11.9231	-23.6	-40.0748	7.48023
-12	0.217949	0.766667	7.62939e-06	0		-0.833333	-9.87333	5.08626e-06	2.54313e-06			-11	-7.50641				-12.0513
-11	7.92949	3.26667	19.1443	10.3168	10.1218	4.12179	-7.26	22.4947	5.22045	16.0962		-10	-12.6859	-20.88	-45.1429	-12.0791	-4.55769	-23.1733	-31.517	17.8079
-10	49.6731	32.1067	74.6572	84.8098	50.9359	36.8397	23.7467	78.0862	91.3248	66.1795		-9	-2.48718	-10.0533	-32.3333	-12.8927	-0.762821	-23.88	-27.4354	15.4294
-9.5	80.9039	66.36	92.8209	87.6177		70.282	61.9867	92.5894	82.4413			-8.5	-4.94872				5.03205
-9	97.6154	89.6133	96.9419	96.6758	99.9808	92.8782	94.0133	100	93.946	115.301		-8	8.59615	12.9533	12.2517	26.0621	19.1731	-3.42667	34.2177	45.9435
-8.5					105.705					121.756		-7.5		47.5933	57.8775	56.791		22.7	69.2789	80.6893
-8	100.795	100.033	100	100	106.468	105.59	110.3	98.3614	100	122.872		-7	77.9872	78.1	75.449	84.2768	69.0961	69.4067	95.1225	105.881
-7	91.8718	90.8467	85.7378	90.2695	101.776	102.75	103.54	86.6218	99.1062	121.481		-6	94.5577	92.4133	86.8912	93.8531	99.218	99.0533	105.551	118.04
-6					87.1282					116.506		-5		92.02	86.8843	85.4689		107.293	103.49	114.164

## Sheet: Supplementary Fig. 1b
Supplementary Fig. 1b
Log [JNJ-31020028] (M)	WT			Construct_no flavodoxin
-12	66.2674	61.8913	86.7662	71.3803	63.2091	84.2886
-10	63.9721	64.3243	79.5174	69.2566	66.2743	84.791
-9	67.6354	64.8052	80.408	58.7627	67.0793	81.4975
-8.5	59.1208	66.3915	81.7214	59.4798	64.827	80.8458
-8	67.5766	67.699	74.0995	65.8838	67.0963	75.9055
-7.5	42.8069	44.2396	49.6866	43.1945	59.8227	56.1741
-7	9.6172	9.08135	13.995	15.3856	12.5092	16.6617
-6	0.000440656	-0.684233	-2.9005	-1.5811	0.230837	2
-5	-2.48803	-0.756569	0.616915	-6.02256	-3.40979	0.179104

## Sheet: Supplementary Fig. 1c
Supplementary Fig. 1c
Log [JNJ-31020028] (M)	WT			Construct_no T4L
-13	0.0174433	0.0194865	0.0183886	0.0122523	0.0168436	0.0146292
-11	0.0161921	0.0185575	0.0161477	0.0115324	0.0152432	0.0151015
-10	0.0141539	0.0170152	0.0158899	0.0093704	0.0134686	0.0144029
-9	0.00776737	0.00932169	0.0121943	0.00350142	0.0051541	0.00828652
-8.5		0.00650653	0.00675352		0.00239185	0.00445828
-8	0.00383599	0.00373013	0.00381436	0.000446346	0.00146385	0.000842991
-7	0.00314849	0.00169638	0.00163233	-0.000950647	0.00231834	-0.000319953
-6	0.000277251	-2.48353e-09	4.96705e-09	-9.66974e-05	-1.24176e-09	1.24176e-09
-5	-0.00027727			9.66986e-05

## Sheet: Supplementary Fig. 4a
Supplementary Fig. 4a
Wild type
Log [NPY] (M)	NPY													NPY + 1 μM JNJ-31020028								NPY + 1 μM Compound 6								NPY + 1 μM BIIE0246
-14	2.28825													-37.8544
-12	-0.749205	5.3236	2.88227	5.78263	3.56555	4.89058	2.44639	3.41771	-3.5832	8.1882	1.44448	3.19098	1.90107	-12.6547	-24.5947	-0.302573	-25.9963	-41.551	-6.87644	-34.8388	-51.3026	-33.8302	-25.5356	25.4173	-17.2582	-36.5732	-26.8029	-30.9111	-31.9276	-19.7716
-11	12.9755	22.8213	16.426	23.3489	26.4439	17.6594	14.9878	5.85937	13.6662	6.31898	8.72576	11.8054	7.86073	-18.9208	-25.7248	0.163636	-14.0091	-22.3187	-10.7927	-42.8465	-1.34481	-32.6671	-46.9447	-12.8321	-6.38673	-17.2075	-9.54169	-31.2213	-13.247	-20.5761
-10	54.6901	81.3185	68.2683	82.8137	78.1216	75.8799	65.1353	48.6222	42.2403	69.2564	46.9507	63.3236	48.5392	-28.1571	-21.5047	-4.89139	-29.4988	-16.9113	-9.12823	-35.6829	-27.5177	-27.7705	-34.3573	-12.1686	-25.5861	-16.7785	-9.32948	-33.0259	-17.5096	-21.2532
-9.5	86.3449													-23.2768
-9	95.5857	99.1342	97.5785	101.374	98.7334	97.1309	97.1767	93.1908	91.2107	98.2344	95.7446	93.5232	92.7716	-23.9303	-5.10702	-0.365168	-26.3053	-9.16656	-11.3068	-19.6388	-11.5523	14.3472	-10.3775	15.5884	9.49422	-9.63616	-5.21785	-2.97421	16.1835	-10.1396
-8.5	106.639													-16.2873
-8	99.2779	106.341	103.834	107.337	105.827	102.999	102.366	102.085	109.53	99.9507	103.865	101.089	101.637	2.72035	37.1773	30.0687	15.2838	10.4755	8.15118	13.4359	4.99475	69.7855	59.7507	78.505	69.1126	51.6403	48.0086	76.4031	76.4373	37.5041
-7	106.222	102.934	108.54	99.6336	101.166	99.7903	102.257	101.705	101.432	105.14	102.942	101.605	102.89	76.8919	88.5548	86.3954	82.664	70.3173	78.7388	80.2456	86.8534	89.1216	97.1312	96.622	86.4344	85.9887	90.906	85.8559	97.8352	96.8991
-6	93.0223	98.4824	94.7508	96.362	97.9792	99.2922	98.2482	99.7356	104.392	98.0285	98.4855	98.395	98.8135	90.1922	101.418	97.6572	101.036	93.3006	97.7773	96.7727	101.423	97.3897	102.529	93.5646	97.4177	94.6651	90.8767	97.5798	105.071	98.5785
-5	88.8353	88.5255	90.4855	90.616	93.5421	95.5868	94.6063	93.3017	82.5195	91.7683	89.8784	98.4987	93.9302	94.7209	101.469	100.545	95.4249	95.6532	99.6993	95.6857	98.6541	92.4616	100.827	100.62	97.5895	91.7834	94.2108	94.7638	96.8556	94.0264

## Sheet: Supplementary Fig. 4b
Supplementary Fig. 4b
Y1102.64A
Log [NPY] (M)	NPY									NPY + 1 μM JNJ-31020028			NPY + 1 μM Compound 6			NPY + 1 μM BIIE0246
-14	0.103086									-17.0962
-12	4.64608	-2.49073	-5.73875	5.46424	-5.09377	5.76459	3.12187	1.60523	-2.3102	-4.82596	-6.4955	-23.1209	-6.19716	-17.1918	-48.4479	1.20755
-11	2.28306	8.88256	-2.22421	2.16786	8.24641	-2.03539	-0.565268	-1.81552	4.76957	-10.4845	-11.1678	-32.4294	-20.314	-24.2612	-42.8164	-11.9043
-10	-0.0668585	-0.503957	18.5523	-4.06478	2.35465	1.73519	10.941	6.66389	3.80164	-11.3303	5.61435	-30.7175	-7.56239	-19.6159	-32.7213	-13.3693
-9.5	7.06726									-13.3117
-9	24.0022	42.076	38.1067	38.9456	36.4268	36.8905	57.9041	35.9474	19.6432	-13.4281	-6.50149	-21.1441	-11.5401	-16.1631	-29.5965	-6.27577
-8.5	55.2208									-8.51575
-8	80.0959	87.0156	90.8013	80.9079	84.8458	86.0011	96.4818	85.8567	81.3469	-1.45109	-0.729199	-14.8685	-2.99482	-14.3021	-28.8892	-11.787
-7	98.9755	99.9783	103.514	106.27	98.8636	99.0872	108.158	100.224	100.158	34.9896	55.5125	40.0006	39.2656	22.7106	24.5438	39.2581
-6	99.5862	102.182	95.9918	100.782	100.642	102.997	116.021	103.318	105.485	86.2587	92.4863	93.7772	80.6895	81.0239	84.6715	94.2596
-5	96.9901	96.2132	97.7608	93.514	98.5852	95.4354	72.6145	94.2737	88.8876	93.8916	94.2884	97.1276	90.3551	99.8968	94.1499	93.7936

## Sheet: Supplementary Fig. 4c
Supplementary Fig. 4c
W116ECL1A
Log [NPY] (M)	NPY	NPY + 1 μM JNJ-31020028	NPY + 1 μM Compound 6	NPY + 1 μM BIIE0246
-12	-0.689832	10.761	6.75594	-1.86481
-11	-0.165341	-2.81103	8.11925	-6.84713
-10	-0.843146	1.37104	5.31562	1.40246
-9	4.98072	-1.82384	4.9976	-1.31259
-8	14.9441	6.6406	2.34012	-3.99033
-7	66.8606	7.37469	16.3268	-2.55017
-6	96.1979	18.0142	77.4856	39.6823
-5	98.3819	73.41	100.272	76.5357

## Sheet: Supplementary Fig. 4d
Supplementary Fig. 4d
V1263.28A
Log [NPY] (M)	NPY				NPY + 1 μM JNJ-31020028	NPY + 1 μM Compound 6	NPY + 1 μM BIIE0246
-12	1.68337	9.90869	-1.02224	2.57626	-17.3289	-17.2982	-6.9924
-11	2.98442	-5.5001	4.62347	3.16368	-15.9252	-16.6639	-13.4957
-10	27.3174	25.726	13.4095	12.9017	-12.9737	-6.9209	0.0226191
-9	82.7775	84.314	65.237	72.1751	-16.9061	-5.93755	1.87414
-8	88.8551	94.4024	97.832	98.2251	19.1996	27.119	-0.16752
-7	104.913	98.7407	102.379	102.622	64.3688	81.8407	47.7878
-6	102.67	102.323	100.266	99.2555	97.8995	98.2843	91.722
-5	98.7098	98.6955	94.0451	94.0425	97.837	98.1316	98.6893

[truncated: 17 more sheets: Supplementary Fig. 4e, Supplementary Fig. 4f, Supplementary Fig. 4g, Supplementary Fig. 4h, Supplementary Fig. 4i, Supplementary Fig. 4j, Supplementary Fig. 4k, Supplementary Fig. 4l, Supplementary Fig. 4m, Supplementary Fig. 4n, Supplementary Fig. 4o, Supplementary Fig. 4p, Supplementary Fig. 4q, Supplementary Fig. 4r, Supplementary Fig. 4s, Supplementary Fig. 4t, Supplementary Table 2]
